# Supplementary material for: Screening and identification of tissue-infiltrating immune cells and genes for patients with emphysema phenotype of COPD
Source: Front Immunol. 2022 Sep 27;13:967357. doi: 10.3389/fimmu.2022.967357 (PMC9563378; doi:10.3389/fimmu.2022.967357)
Supplement: Supplementary file 1 [file Table_1.xlsx]

## Sheet: Table S1
Table S1. Primer sequences of the targets used in real-time PCR
Target	Forward	Reverse
IL1R2	GCCAGAAGCTGCCGGTTTCG	AGCCACAGAGCACCGTCCTG
PTX3	CGGTCAGGAGCACTCGGAATG	TCGTCCAGAGCACTGGTCAGC
SERPINA3	CCTGAAGGCCCCTGATAAGAA	GCTGGACTGATTGAGGGTGC
GAPDH	CAGGAGGCATTGCTGATGAT	GAAGGCTGGGGCTCATTT
CD206	GGGTTGCTATCACTCTCTATGC	TTTCTTGTCTGTTGCCGTAGTT
CD66b	CCATGCAGGGGTAAATCTCAAC	TGGAATGTGCCATTGACAGAC
MS4A2	GGCCTATATCCACATCCACAGT	TACCAAGTCCCAGAATGGTGA
