# Supplementary material for: Screening and identification of tissue-infiltrating immune cells and genes for patients with emphysema phenotype of COPD
Source: Front Immunol. 2022 Sep 27;13:967357. doi: 10.3389/fimmu.2022.967357 (PMC9563378; doi:10.3389/fimmu.2022.967357)
Supplement: Supplementary file 2 [file Table_2.xlsx]

## Sheet: Table S2
Table S2. The abundance ratio matrix of 22 TIICs in EEA samples and control samples
Sample ID	B cells naive	B cells memory	Plasma cells	T cells CD8	T cells CD4 naive	T cells CD4 memory resting	T cells CD4 memory activated	T cells follicular helper	T cells regulatory (Tregs)	T cells gamma delta	NK cells resting	NK cells activated	Monocytes	Macrophages M0	Macrophages M1	Macrophages M2	Dendritic cells resting	Dendritic cells activated	Mast cells resting	Mast cells activated	Eosinophils	Neutrophils
GSM1149954	0.0498294	0	0.0517468	0.114047	0	0.11916	0.0298122	0.0119256	0.0153738	0	0	0.0400911	0.0396036	0.098146	0.0640998	0.179634	0	0.0135016	0.150277	0	0	0.0227522
GSM1149956	0.0534625	0	0.137296	0.00566458	0.060512	0.0364813	0.0170081	0.107365	0	0.0136028	0.0365857	0.00394165	0.0367963	0.0522993	0.0340791	0.219303	0	0	0.102564	0.017832	0.0321097	0.0330976
GSM1149961	0.0786219	0	0.0895563	0.126917	0	0.0545916	0.0312539	0.0593151	0	0	0.0336324	0.0257606	0.0724268	0.0798153	0.0402798	0.215465	0	0.00829774	0.0518034	0	0	0.0322634
GSM1149964	0.00376306	0	0.0508312	0.00610197	0.0325458	0.124795	0.0545857	0.069571	0	0.0283748	0	0.0360379	0.0433986	0.0362843	0.0602203	0.253002	0	0.0145334	0.15961	0	0	0.0263446
GSM1149967	0.059501	0	0.115274	0.0643688	0.0332794	0.05178	0.00859859	0.0289851	0	0	0.0512016	0.037409	0.0648126	0.0542206	0.0494406	0.211801	0	0	0.120642	0	0	0.0486861
GSM1149972	0.115219	0	0.137948	0.020462	0.0637767	0	0.0847525	0.130744	0	0.0422139	0.00199979	0	0.00378452	0.0500623	0.0277037	0.212874	0	0.0264198	0.0112929	0.000963624	0.0439337	0.0258498
GSM1149973	0.0177037	0.00426584	0.0691918	0.0614524	0	0.127757	0.0219984	0.0808542	0	0.0388219	0	0.0712087	0.0682584	0.0630383	0.0558807	0.186364	0.0368529	0	0.0586541	0	0	0.0376975
GSM1149979	0.0680152	0	0.104281	0	0.00685168	0.0941451	0.0529442	0.0891376	0	0.0382539	0.00921024	0	0.0526204	0.0687544	0.0318408	0.175543	0	0.0310356	0.077779	0.016296	0.0129825	0.07031
GSM1149986	0.0654998	0.0132247	0.169023	0.0185887	0.0145647	0.0127457	0.0644753	0.104117	0	0.0662717	0	0.0208632	0.00126514	0.120943	0.061396	0.167632	0	0	0.0789916	0	0	0.0203997
GSM1149989	0.118886	0	0.0463364	0.082769	0	0.113272	0	0.00322937	0	0	0.00695357	0.0709255	0.0796506	0.0955091	0.0478528	0.15909	0	0.00105225	0.126134	0	8.39e-05	0.0482554
GSM1149991	0.0109224	0.00981625	0.119655	0	0.0392926	0.077502	0.0501905	0.0850855	0	0.036591	0	0.0519789	0.0285888	0.0801498	0.0825461	0.207481	0	0.00158037	0.0979204	0	0	0.0206987
GSM1149995	0.0850931	0	0.0715768	0.034488	0	0.12834	0.0120936	0.076043	0	0	0.0386464	0.0186313	0.0777883	0.038982	0.0292967	0.191486	0	0.0878342	0.0329764	0.0260163	0.00103794	0.0496701
GSM1150002	0.0168044	0	0.132782	0	0.0535869	0.104926	0.0582485	0.0671629	0	0.0319828	0.0300061	0	0.0345109	0.0679684	0.0430329	0.20601	0	0.0126146	0.0774097	0.00891374	0.00788328	0.0461563
GSM1150003	0.00298511	0.0106228	0.126945	0.0236985	0.0172662	0.0816346	0.0554098	0.0298071	0	0.0195776	0.0285457	0	0.024458	0.10714	0.032623	0.247402	0	0.0245731	0.0929877	0.00771312	0	0.0666099
GSM1150005	0.0545818	0	0.0477806	0.0413354	0	0.0796963	0.0639098	0.0818435	0	0.000155298	0.0256273	0	0.0412887	0.148858	0.0251913	0.243318	0	0.0134466	0.0768436	0.000750788	0	0.0553733
GSM1150007	0.0269288	0	0.102346	0.0359922	0	0.103856	0.0276381	0.0774536	0	0	0	0.0549962	0.0467604	0.0541129	0.0624514	0.205378	0	0.0438099	0.119565	0	0	0.0387115
GSM1150013	0.0988012	0	0.00773254	0.08494	0	0.140409	0.0138429	0.0144319	0	0	0.0394368	0.0117629	0.0826093	0.102007	0.0208835	0.143128	0.0713355	0.0261883	0.0793736	0.0215137	0	0.0416041
GSM1150016	0.0408973	0.00108513	0.188662	0.0250381	0	0.0970321	0.0243031	0.0936257	0	0	0.0106549	0.0408853	0.0836563	0.026052	0.049357	0.197755	0.0292536	0.0592509	0.0324912	0	0	0
GSM1150027	0.0548242	0	0.100007	0.0795335	0	0.0781262	0	0.0758498	0	0	0.0503169	0.00862975	0.0677341	0.0268159	0.0239704	0.251387	0	0.00950064	0.0883388	0.00663061	0.0212904	0.0570454
GSM1150029	0.00612545	0	0.0618596	0.042305	0.0354166	0.0566222	0.051959	0.0209446	0	0	0.123471	0	0.0703126	0.0561885	0.00851934	0.208441	0	0.0624462	0.0417264	0.0565456	0.00166769	0.095449
GSM1150038	0.0513367	0	0.107692	0.0511835	0	0.0814657	0.0510968	0.0509426	0	0	0.0115209	0.0249206	0.0445033	0.0518923	0.0256331	0.206074	0	0.0357545	0.117474	0	0.0400834	0.0484269
GSM1150043	0.0508842	0	0.051472	0.00771138	0.0109538	0.0968264	0.0442971	0.130656	0	0.0304423	0	0.0433458	0.0385035	0.0839502	0.0710216	0.196296	0	0.0116863	0.095897	0	0	0.0360563
GSM1150044	0.055095	0.00185748	0.102199	0	0.0250433	0.0631796	0.059332	0.117769	0	0.0602216	0	0.00795235	0.0198109	0.0396726	0.0418036	0.197216	0	0.0414512	0.09037	0	0	0.0770264
GSM1150045	0.0690572	0	0.0823589	0.0975801	0.0117634	0.101631	0	0.0131655	0.0187815	0	0.0123059	0.0517947	0.0925295	0.0535961	0.029802	0.156046	0.0261337	0.03531	0.12999	0	0	0.0181551
GSM1150047	0.0557323	0	0.0519709	0.0943554	0	0.0670398	0.015839	0.0191056	0	0	0.0420091	0.0215277	0.0623722	0.0625244	0.0581861	0.251587	0	0.0144559	0.117673	0	0	0.0656215
GSM1150050	0.0769982	0	0.0155997	0.125847	0	0.138877	0	0.0072436	0	0	0.0668582	0.0202654	0.0828816	0.037545	0.0158505	0.206955	0	0.0290805	0.140479	0	0	0.0355194
GSM1150059	0.0642251	0	0.076269	0	0.056994	0.0628444	0.0521736	0.0785883	0	0.00661092	0.081251	0	0.0460593	0.090068	0.035391	0.197644	0	0.0247885	0.0669765	0.0201984	0.0119132	0.0280051
GSM1150061	0.0239776	0	0.107228	0	0.0479161	0.106065	0.0220824	0.0784357	0	0	0.0580652	0.0332587	0.0423869	0.0344178	0.0441313	0.20223	0	0.0223347	0.129659	0	0	0.0478124
GSM1150063	0.109619	0	0.0383754	0.06115	0	0.118294	0.0320637	0.083302	0	0	0	0.0072742	0.0739759	0.124654	0.0206591	0.172238	0.0351521	0.00856489	0.0762028	0.0185754	0	0.0198987
GSM1150064	0.0548641	0	0.101334	0.0733011	0.0186945	0.15274	0.00918685	0.0295528	0	0	0.0141485	0.0246618	0.0826739	0	0.0402327	0.178431	0	0.0400871	0.0674551	0.0158987	0.017098	0.0796406
GSM1150069	0.0686494	0	0.0942852	0.0846214	0.0553671	0	0.0521423	0.0644043	0	0	0.0357864	0.0046917	0.0493441	0.026466	0.0587037	0.198133	0.0572235	0	0.103152	0	0.00442181	0.0426081
GSM1150077	0.0748382	0	0.0229394	0.0420858	0.065103	0.0833852	0.0226523	0	0	0	0.10836	0	0.0719427	0.088443	0.0234635	0.247484	0	0.00513953	0.121686	0	0	0.0224767
GSM1150086	0.0541606	0	0.0712062	0	0.0581582	0.0944565	0.0446852	0.0604344	0	0	0.0549218	0	0.0549439	0.0652538	0.0348681	0.190878	0	0.0308679	0.0439891	0.031511	0.0148769	0.0947885
GSM1150093	0.0674933	0	0.0461578	0.0759235	0	0.122933	0	0.0583764	0	0	0	0.0530661	0.0692005	0.0785712	0.0454605	0.153193	0	0.0522811	0.150043	0	0	0.0273011
GSM1150099	0.104587	0	0.0413025	0.0526217	0	0.177914	0.0178223	0.00391986	0	0.00749265	0	0.0275258	0.0804706	0	0.0182429	0.149899	0	0.0870998	0.0929592	0.025774	0.0385667	0.0738024
GSM1150102	0.0253423	0	0.0909782	0	0.0189536	0.0719792	0.0504613	0.0956279	0	0	0.063498	0	0.0755884	0.0308568	0.025547	0.232243	0	0.0401248	0.064702	0.0165544	0.040395	0.0571479
GSM1150105	0.0488842	0	0.119821	0.0611724	0	0.143078	0.0169859	0.0686927	0	0	0	0.0374162	0.039326	0.0199855	0.0268571	0.161254	0	0.0675694	0.0870864	0.0207635	0	0.0811074
GSM1150112	0.0261664	0.0408342	0.0754507	0.0427198	0	0.0921134	0.078794	0.0544602	0	0	0.0308362	0	0.0392724	0.101156	0.0712012	0.153154	0	0.0360122	0.0749268	0	0	0.0829025
GSM1150123	0.0590991	0	0.101196	0.0250379	0.0747795	0.0211535	0.0315102	0.0705179	0	0.04082	0.0136436	0.0143674	0.0463108	0.0815843	0.0177972	0.216834	0	0.0263285	0.0843321	0	0.00885667	0.0658316
GSM1150126	0.0303322	0	0.120505	0.0766063	0.0540442	0.019661	0.0264811	0.0672395	0	0.0436988	0	0.0355992	0.0565182	0.0496439	0.0327578	0.21673	0	0.0174711	0.102152	0	0	0.0505597
GSM1150127	0.0337812	0	0.099006	0.0886197	0	0.152353	0.0351915	0.0341556	0.00111101	0	0	0.0247791	0.0761598	0.0419628	0.062361	0.171416	0.00519912	0.0159989	0.0774224	0.00752073	0.0214778	0.0514844
GSM1150131	0.0584968	0	0.0874624	0.0454504	0	0.089076	0.0304421	0.111363	0	0.00441724	0.0396729	0.00865718	0.0694371	0.0128786	0.0356202	0.138281	0	0.0583232	0.141926	0	0	0.0684962
GSM1150134	0.06773	0	0.0419565	0.116309	0	0.0447646	0.0197226	0.071507	0	0	0	0.0481661	0.0841851	0.0509285	0.0510849	0.252192	0	0.0210653	0.0635728	0	0	0.0668161
GSM1150139	0.063656	0	0.0502912	0.0736644	0	0.146612	0	0.04915	0	0	0.0372104	0.0718971	0.0985362	0.0297317	0.0438282	0.113674	0	0.00247413	0.138057	0	0.0159388	0.0652786
GSM1150140	0.0598237	0	0.0739772	0	0.036037	0.0950267	0.0795331	0.0805425	0	0.0208249	0.0122153	0.00131974	0.0550394	0.109911	0.055815	0.155725	0	0.0198163	0.0775958	0	0	0.0667972
GSM1150145	0.0397263	0.0406564	0.0735428	0.123035	0	0.0314958	0.022185	0.136244	0.00868186	0.0158577	0	0.00413367	0.0544169	0.130182	0.0664588	0.0976711	0.00170221	0.00772027	0.0726722	0.0304769	0	0.043142
GSM1150147	0.0350347	0.00595452	0.172402	0.048076	0	0.0898229	0.0603565	0.0665478	0	0.0326975	0	0	0.0426011	0.0547713	0.0394066	0.205966	0	0.0112376	0.0666229	0.0164846	0	0.0520181
GSM1150166	0.0616542	0	0.0692588	0	0.0424949	0.0468194	0.0683396	0.062975	0.00295602	0.0631872	0	0.0149299	0.0448205	0.097656	0.0693369	0.210575	0	0.0117724	0.107106	0	0	0.0261183
GSM1150178	0.0677858	0.0158225	0.110564	0.0562371	0	0.119684	0.0434655	0.0891431	0.00759994	0.000899652	0.000157011	0.00521692	0.0732038	0.0183128	0.0538936	0.14805	0.0267816	0.00429496	0.106158	0.00912485	0.0179029	0.0257016
GSM1150184	0.111083	0	0.0113504	0.0248077	0.0502723	0.0704778	0.0168835	0	0.0348492	0	0.059651	0.0271478	0.069471	0.066889	0.0194164	0.219306	0	0.039581	0.112127	0	0.0036118	0.0630753
GSM1150185	0.0378591	0	0.125339	0.0715923	0.00231106	0.095466	0.0399384	0.0579185	0	0.011674	0	0.0227401	0.0357883	0.022592	0.0152761	0.253676	0	0.017959	0.129568	0	0.00534611	0.0549555
GSM1150186	0.0534108	0	0.0578892	0.0655411	0.00143012	0.0886219	0.0314225	0.0435336	0	0	0.0620113	0	0.0935479	0.0595249	0.0447814	0.156335	0	0.022177	0.0960065	0.0245597	0.039681	0.0595264
GSM1150188	0.0850754	0	0.110697	0.0729538	0	0.1201	0.00643387	0.101593	0	0	0	0.0403957	0.0612092	0.0590489	0.0543251	0.128833	0.00359716	0.0270564	0.0955357	0	0	0.0331467
GSM1150190	0.00868527	0.0271175	0.0599478	0.0314678	0.0155697	0.0306127	0.0578825	0.0996429	0	0.00374289	0.0586779	0	0.0339668	0.150023	0.0339352	0.218742	0.0181905	0.0301919	0.05705	0.0112286	0.0138069	0.0395177
GSM1150193	0.0191106	0.0300813	0.0995141	0.129797	0	0.0472973	0.0177526	0.105718	0	0	0.00499989	0.0222367	0.0752675	0.110172	0.0638899	0.212615	0	0	0.0517583	0	0	0.0097902
GSM1150200	0.0617769	0	0.0756476	0.00108337	0	0.119628	0.023961	0.12699	0	0.0017196	0.0280009	0.0212702	0.0903144	0.0561343	0.0565875	0.144701	0	0.00726247	0.135872	0	0.00730617	0.0417434
GSM1150201	0.0425225	0	0.0310687	0	0.0393359	0.0987022	0.0428308	0.0917257	0	0.0355849	0	0.0335088	0.0484643	0.0909861	0.0352165	0.194616	0	0.0323411	0.0971474	0	0.0303336	0.0556154
GSM1150203	0.093263	0	0.0832653	0.0481472	0.00269063	0.188921	0	0	0	0.0164302	0	0.0737433	0.104428	0.0506524	0.0895355	0.0640766	0.0488098	0.00778988	0.0841561	0	0.00507339	0.0390177
GSM1150206	0	0	0.106646	0.0426222	0.0599564	0.035605	0.0526231	0.0406286	0	0.0125211	0.0455697	0	0.0660811	0.0443954	0.039897	0.188094	0	0.0103397	0.0430416	0.0433911	0.0422076	0.126381
GSM1150210	0.0424477	0	0.0367484	0.0282746	0	0.137947	0.0438419	0.0205063	0	0	0.0651236	0	0.084509	0.0521743	0.0381801	0.134224	0	0.105011	0.0854463	0.0215332	0.0267132	0.0773183
GSM1150212	0.0527103	0.00451637	0.0743492	0.0638977	0.00382907	0.138786	0	0.0458024	0.0192516	0	0.0120849	0.0470898	0.0282601	0.0271676	0.0756962	0.111014	0.0532544	0.0144531	0.0224003	0.032758	0.0569984	0.11568
GSM1150214	0.0431627	0	0.113447	0.0128325	0	0.116892	0.0241313	0	0	0	0.0463429	0	0.0557475	0.0952978	0.0372551	0.257666	0	0.0306128	0.132014	0	0	0.0345984
GSM1150215	0.087511	0	0.0726145	0	0.0383702	0.126715	0.0469341	0.0607818	0	0	0.0491716	0.00908469	0.0698815	0.012765	0.0429574	0.203649	0	0.0171257	0.107333	0	0	0.0551059
GSM1150220	0.089777	0	0.138053	0.106742	0	0.0839122	0.066031	0.0654614	0	0.0253265	0	0.00524748	0.0532042	0	0.0526015	0.178179	0	0	0.0293043	0.0344336	0.000996025	0.070731
GSM1150223	0.0602556	0	0.0343674	0.0448152	0.00350797	0.182721	0.0230931	0.0219262	0	0	0.0354858	0.0249072	0.102027	0.0516987	0.0378159	0.176101	0.00302011	0.0398116	0.0374555	0.0340462	0.0460296	0.0409155
GSM1150224	0.155421	0	0.104203	0.0865019	0	0.039387	0.0334494	0.111376	0	0.0209024	0	0.014858	0.0552692	0.0283274	0.0523076	0.140514	0	0.00403045	0.0890885	0	0.0365305	0.027834
GSM1150225	0.00442147	0.0184594	0.0965975	0.0740302	0	0.12215	0	0.020191	0	0	0.0103119	0.0359659	0.0865478	0.0299731	0.0255866	0.224706	0.0106775	0.075799	0.118074	0	0.00859925	0.0379091
GSM1150226	0.00249649	0.0132199	0.108091	0.0158643	0	0.0784231	0.0915502	0.0713804	0	0.0491458	0	0.000828003	0.0500447	0.0683382	0.0453386	0.168157	0	0.0306476	0.0973824	0.004509	0.00688105	0.0977014
GSM1150228	0.0249128	0	0.0440495	0	0	0.141627	0.0817786	0.0503221	0	0	0.0502867	0	0.0497326	0.102951	0.0271672	0.20951	0	0.0688758	0.0636213	0.0123254	0.0103876	0.0624529
GSM1150234	0.0973805	0	0.00623657	0.074996	0.0537939	0.0601231	0.0234035	0.0162723	0.00447159	0	0.0402971	0.0178818	0.0710665	0.0842143	0.0753182	0.204213	0	0	0.145945	0	0	0.0243868
GSM1150235	0.0586023	0	0.012933	0.114908	0	0.0902494	0.00974311	0.0946386	0	0	0.0222859	0.0257837	0.0780712	0.0601127	0.0524069	0.181482	0	0.0319937	0.10189	0.0141119	0.0145356	0.0362529
GSM1150236	0.0325986	0	0.0149453	0.0958736	0.0580074	0.0980833	0	0	0.0274327	0	0.0586376	0.0456772	0.102159	0.0618319	0.0489546	0.154673	0	0	0.166003	0	0.000216856	0.0349059
GSM1150237	0.0483626	0	0.0661277	0.0178855	0.0449879	0.0593643	0.0553031	0.102414	0	0.0301934	0	0.0263833	0.0403659	0.050263	0.0396045	0.210378	0	0.0492221	0.108916	0	0	0.0502287
GSM1150238	0.0622133	0	0.120385	0.103371	0	0.0624395	0.0355889	0.078629	0	0	0	0.0242457	0.0362512	0.0817206	0.0195882	0.173007	0	0.0317239	0.106129	0	0.0143398	0.050369
GSM1150239	0.0404295	0.0223616	0.0931395	0.0168488	0.0615584	0.0787915	0.0508967	0.0647214	0	0.0247517	0.0400115	0.00584211	0.0448499	0.0504947	0.0601885	0.185652	0	0.0174172	0.111303	0	0	0.0307421
GSM1150240	0.0596927	0	0.00825423	0.0781061	0	0.0529229	0.0442374	0.0965396	0	0	0.0180688	0.0308524	0.0640493	0.0844776	0.0197886	0.182607	0.0343819	0.0710019	0.0682105	0	0.0395863	0.0472231
GSM1150242	0.0675639	0	0.132029	0.0601168	0.000977086	0.123883	0	0	0.0109697	0	0	0.082951	0.0869096	0.0277624	0.0845872	0.147463	0.0048888	0.0193162	0.130977	0	0.0148858	0.00471871
GSM1150243	0.00542821	0.011331	0.0749565	0.0261089	0.0302862	0.0629514	0.0512708	0.0894409	0	0.00196828	0.0459006	0	0.045048	0.0650762	0.0233644	0.245383	0	0.0524898	0.0760404	0.0400396	0	0.0529152
GSM1150246	0.0758744	0	0.122637	0	0.0387901	0.0836486	0.0664831	0.0616453	0	0.0592744	0	0.0128122	0.0447124	0.0539287	0.0551374	0.214511	0	0.00169559	0.108851	0	0	0
GSM1150249	0.0348277	0	0.115621	0	0.052644	0.0492257	0.0371377	0.0897655	0	0.0330445	0.0308935	0	0.0399198	0.0562041	0.0272752	0.193834	0	0.0329309	0.0946389	0.0170065	0.0280483	0.0669829
GSM1150250	0.0755004	0	0.0437986	0.0977762	0	0.116851	0.0137935	0.0758112	0	0	0.0159082	0.0262998	0.0874616	0.0335949	0.0366544	0.14404	0	0.0198814	0.100433	0.0207126	0.0230776	0.0684059
GSM1150251	0.0972296	0	0.145454	0.0136635	0	0.0527526	0.0934251	0.0987709	0.00553325	0.06068	0	0	0.00270363	0.0947774	0.0387077	0.139771	0	0.0203003	0.0639154	0.00116368	0.009549	0.0616031
GSM1150253	0.0992685	0	0.0600911	0.00544491	0	0.186702	0.0233016	0	0	0	0.0921764	0	0.0743955	0.0717734	0.04706	0.152356	0	0.00930089	0.0545394	0.0489641	0	0.0746263
GSM1150254	0.0301535	0	0.076685	0.0409455	0	0.155244	0.0257773	0.0251786	0	0	0.0820677	0	0.0913728	0.0852532	0.0446879	0.172294	0	0	0.0968716	0	0	0.0734694
GSM1150258	0.106633	0	0.0729492	0	0.0562567	0.041408	0.0442766	0.0526245	0	0	0.088729	0	0.0485549	0.0947165	0.0332795	0.198055	0	0.0307385	0.0675032	0.00682703	0.0092418	0.0482065
GSM1150261	0.0403982	0	0.0338519	0.0562411	0.0482905	0.0474299	0.0347897	0.0956781	0	0	0.0114048	0.0327926	0.0465257	0.0615949	0.0489895	0.231993	0	0.0331791	0.123533	0	0.0135608	0.0397478
GSM1150263	0.104123	0	0.0656612	0.100957	0	0.105515	0	0.126296	0	0	0.00772875	0.0240374	0.0708116	0.0422135	0.0449624	0.138396	0	0.0356661	0.070514	0.0143863	0.0167491	0.0319836
GSM1150265	0	0.0559491	0.0564162	0.0323755	0.0159348	0.133352	0.0125408	0.0394773	0	0	0.0840276	0	0.0978364	0.0304769	0.0464287	0.192085	0	0.0385103	0.0533409	0.0308573	0	0.0803917
GSM1150272	0.0120042	0.00590903	0.0844012	0.101761	0.00313596	0.0856326	0	0.0554922	0	0	0.0183383	0.044581	0.0799912	0.0483219	0.0352361	0.233103	0	0.0503856	0.134945	0	0	0.00676166
GSM1150274	0.115726	0	0.113726	0	0.0167852	0.0740297	0.0680462	0.101655	0	0	0.0572437	0	0.0468385	0.0404766	0.0445219	0.165406	0	0.03937	0.059058	5.93e-05	0.000362374	0.0566955
GSM1150275	0.0469007	0	0.0695671	0.0242347	0.0447009	0.0679302	0.0404644	0.0601982	0	0	0.0684081	0.0113077	0.0629909	0.0631767	0.0438373	0.225633	0	0.0040464	0.101094	0	0.00865246	0.0568572
GSM1150276	0.113844	0	0.0439196	0.105967	0	0.117418	0.0111565	0.0325472	0.00528158	0	0.028759	0.0671022	0.0714951	0.0348866	0.0278749	0.126135	0	0.0298624	0.125525	0	0	0.0582255
GSM1150278	0.0578248	0	0.0619572	0.0638274	0	0.155827	0.00782036	0.0469913	0	0	0.00386912	0.0548298	0.081817	0.0445608	0.0494254	0.190473	0	0.0210708	0.153635	0	0	0.00607061
GSM1150279	0.0718436	0	0.0797955	0.124791	0	0.0596819	0.0103414	0.114992	0	0	0	0.0566677	0.0639981	0.052436	0.0366402	0.195912	0.0183403	0.0288624	0.0797393	0	0	0.00595868
GSM1150283	0.0579564	0	0.0225038	0.0460943	0.0128445	0.0492542	0.0529519	0.0604779	0	0	0.0135309	0.0173878	0.0706411	0.114842	0.0209324	0.22224	0.0329754	0.0553268	0.109121	0	0.0236743	0.0172454
GSM1150284	0.0337716	0	0.128326	0.0838774	0	0.146359	0.0136907	0.0126954	0	0	0.0494609	0.0034821	0.0777475	0.00333066	0.0662767	0.220161	0	0	0.0824838	0.0221594	0.0132497	0.042929
GSM1150285	0.0323561	0.0387987	0.125477	0.0539849	0.0591937	0	0.0485015	0.0752946	0	0.026249	0	0.0103711	0.033137	0.103379	0.0369026	0.229946	0	0	0.116366	0	0	0.0100424
GSM1150288	0.0514781	0	0.0731093	0.0562962	0	0.0494597	0.0488493	0.0723004	0	0	0.0490491	0	0.0511579	0.0717639	0.013716	0.232475	0	0.036734	0.104339	0.000931427	0.0240308	0.0643105
GSM1150290	0.0555692	0	0.0646108	0.0865263	0	0.0610897	0.0673668	0.0261456	0.0415869	0	0.017023	0.0447785	0.0359292	0.0356559	0.103276	0.154658	0.0826102	0	0.118083	0	0	0.00509087
GSM1150291	0.0200123	0.00815871	0.115419	0	0	0.107338	0.0564941	0.0783834	0	0.0184707	0.00706853	0.0352129	0.0225969	0.112612	0.0716509	0.185477	0	0.0117358	0.0992501	0	0.00907518	0.0410444
GSM1150295	0.0292002	0	0.070602	0.0208346	0	0.0961808	0.0472989	0.077513	0	0.0246886	0	0.0431725	0.0214824	0.106599	0.0454925	0.189834	0.0415525	0.0167748	0.101167	0	0.0375057	0.0301013
GSM1150297	0.0430819	0	0.0903459	0.0269542	0	0.0652061	0.0622582	0.110919	0	0	0.0406043	0	0.0528692	0.0466946	0.0285973	0.19118	0	0.0686617	0.0862686	0.00181296	0.0332382	0.0513072
GSM1150298	0.041049	0.0162691	0.135095	0.0700611	0	0.0455153	0.0767676	0.0648078	0	0.0321395	0.00918673	0	0.0321628	0.0921611	0.040306	0.199326	0	0.0010377	0.0707134	0.0013202	0	0.072082
GSM1150300	0.0673838	0	0.0520319	0.0839082	0.00267042	0.0890972	0.00634186	0.00537896	0.0501817	0.0120745	0	0.0471734	0.0776282	0.0630215	0.0411604	0.216031	0	0.0499929	0.0997031	0	0	0.0362209
GSM1150301	0.000997217	0.0333823	0.124969	0.0467494	0	0.138065	0.0172265	0.0538606	0	0	0.0197387	0.0282588	0.0330802	0.0818699	0.0226117	0.162739	0	0.0402127	0.109039	0	0	0.0872002
GSM1150303	0.0632431	0	0.154552	0.0751257	0	0.144338	0	0	0.0254266	0	0.0259301	0.0269396	0.0718705	0.0426983	0.0229401	0.180404	0.0159979	0.0151591	0.111876	0	0	0.0234987
GSM1150304	0.0689153	0	0.0915737	0.00733159	0.0356172	0.0824584	0.00875381	0.111375	0	0	0.0079625	0.0332571	0.0819709	0.0725617	0.0672666	0.156881	0.000350375	0	0.11472	0	0.00770142	0.0513041
GSM1150305	0.0154304	0	0.0753723	0	0.0124572	0.103341	0.0531384	0.0445048	0	0	0.0489562	0.00711337	0.0642368	0.101295	0.0402923	0.251889	0	0.0288142	0.0962035	0	0.0154142	0.0415421
GSM1150308	0.126748	0	0.0233823	0.0543875	0.0331639	0.114466	0.0109129	0	0	0	0.118352	0	0.0930843	0.0342567	0.0343527	0.135438	0	0.0193752	0.136032	0	0.0235819	0.0424664
GSM1150309	0.0979903	0	0.0330818	0.0351624	0.0674415	0.137241	0	0	0	0	0	0.0951029	0.112164	0.0526958	0.0667348	0.0854345	0	0	0.0745743	0	0.0615368	0.08084
GSM1150311	0.0597006	0	0.064165	0.0803336	0	0.0558335	0.0359553	0.0425728	0	0	0.0867123	0	0.058274	0.117232	0.0268845	0.191478	0.00702086	0.027908	0.113956	0	0	0.0319738
GSM1150312	0.10102	0	0.0596213	0.00248739	0.000591207	0.0872713	0.0507865	0.108104	0	0	0	0.0346601	0.0445738	0.0657381	0.0400737	0.222494	0	0.0327862	0.117292	0	0.00623878	0.0262614
GSM1150321	0.0386563	0	0.0333961	0.0379818	0.0218757	0.0647029	0.0346625	0.0909793	0	0	0.00843996	0.0340482	0.0290517	0.0625515	0.0297963	0.289135	0	0.0216744	0.171414	0	0	0.031635
GSM1150331	0.0661397	0	0.0763753	0	0.0138997	0.131947	0.0461959	0.0716299	0	0	0.040551	0.0141476	0.0605562	0.02377	0.0376693	0.218939	0	0.0382216	0.0876259	0.000925218	0.0236639	0.0477428
GSM1150334	0.0414505	0	0.12625	0.11129	0	0.107859	0.011696	0.087147	0	0	0	0.0695533	0.0701307	0.0337543	0.0529972	0.136319	0.00510537	0.0192043	0.107257	0	0	0.019985
GSM1150336	0.0305214	0	0.134967	0.0130885	0.0459164	0.11009	0.0480066	0	0	0	0.062164	0.0145148	0.0413566	0.044198	0.0438255	0.235709	0	0	0.149114	0	0	0.0265274
GSM1150338	0.0722218	0.00560625	0.0916065	0.0410092	0	0.0793108	0.0467478	0.0704208	0	0.00801854	0.01644	0.00314787	0.0519635	0.0752561	0.0311661	0.24079	0	0.0179226	0.105625	0	0	0.0427473
GSM1150339	0.0474907	0	0.0535013	0.08547	0	0.0600253	0.045824	0.0421621	0	0	0.0860207	0.00567029	0.0664018	0.0782661	0.0261335	0.22219	0	0.0397535	0.107931	0	0	0.0331599
GSM1150341	0.0939715	0	0.0714681	0.0719308	0	0.102694	0.0163565	0.0655224	0.013776	0	0.000903797	0.0298656	0.0655249	0.0265586	0.0465709	0.190905	0	0.0145162	0.143123	0	0.00431937	0.0419939
GSM1150343	0.0785779	0	0.0657051	0.0481983	0	0.153382	0.0147895	0.00635595	0	0	0.0677622	0.0107184	0.0764633	0.0869895	0.0415225	0.201741	0.0161019	0.0231817	0.0566052	0	0	0.0519058
GSM1150344	0.0409466	0	0.0811798	0.103463	0	0.129356	0	0.00135599	0.00140406	0	0.0544126	0.0155324	0.0737976	0.104305	0.0430076	0.200062	0.0113605	0.00157439	0.0956602	0.00529294	0	0.0372892
GSM1150346	0.0676358	0	0.0664901	0.00595923	0.047358	0.0363357	0.06722	0.0951007	0	0.0455513	0	0	0.0418718	0.0943369	0.0428526	0.247849	0	0.00111043	0.0932041	0.00319237	0	0.0439323
GSM1150349	0.0369176	0	0.0826582	0	0.0320069	0.0982393	0.049196	0.0702943	0	0.0076982	0.0375428	0	0.0532521	0.0264719	0.0340041	0.246448	0	0.0616256	0.0862837	0.00437808	0.0216261	0.0513572
GSM1150352	0.0694055	0	0.0754468	0.0352881	0	0.09859	0.0343507	0.0675044	0	0	0.0751219	0	0.0518946	0.0604365	0.000763365	0.191666	0	0.0667718	0.0606521	0.0281611	0.0215147	0.0624319
GSM1150353	0.11119	0	0.0730545	0.0836768	0	0.0682408	0.0223956	0.0967636	0	0	0	0.0423095	0.0493397	0.0916951	0.052004	0.153905	0.00115178	0	0.103764	0	0.00464079	0.045869
GSM1150358	0.0916134	0	0.0445047	0	0.0062435	0.173767	0.0219705	0	0.00813449	0	0.0221399	0.00865348	0.1066	0.0212372	0.079065	0.0754486	0.0549597	0.0207644	0.0810072	0.0299123	0.0721128	0.0818666
GSM1150359	0.0383399	0	0.0784211	0.0547345	0	0.198134	0	0	0.00415961	0	0.0528148	0.0349116	0.087952	0.046834	0.0378978	0.181738	0	0.0286944	0.10418	0.00738505	0.00601122	0.0377918
GSM1150364	0.00602379	0	0.0421201	0	0.0485975	0.0861191	0.0469753	0.0978333	0	0.0575712	0	0.0265605	0.0242943	0.0872802	0.0416967	0.232715	0	0.00462506	0.13422	0	0.0243459	0.0390216
GSM1150369	0.0172129	0	0.0493379	0	0.020123	0.0771412	0.0340169	0.107936	0	0.0440722	0	0.0420328	0.0437119	0.0933963	0.0490716	0.239335	0	0.00672205	0.125352	0	0.0136362	0.0369018
GSM1150383	0.0585548	0	0	0.0372248	0.0369495	0.0675713	0.0378401	0.109735	0	0	0.045313	0.018614	0.0459067	0.0973068	0.0421411	0.227911	0	0.0222225	0.102076	0	0	0.0506327
GSM1150409	0.0365933	0.0331	0.0659828	0.0592692	0	0.115035	0.0167135	0.102528	0	0	0.00498114	0.0371639	0.0721373	0.0608392	0.0631134	0.161275	0.0304696	0	0.118433	0	0	0.0223657
GSM1150414	0	0	0.0521748	0.0792491	0.0619312	0.029693	0.0328862	0.107107	0	0	0.0789832	0.0190974	0.0631119	0.104091	0.0396191	0.193884	0	0.0152447	0.0804364	0	0.00808741	0.0344035
GSM1150437	0.0556692	0	0.111823	0.0595628	0.0130124	0.127037	0.00267319	0.0222259	0	0	0.034027	0.0552511	0.0903754	0.0586152	0.025265	0.13421	0	0.0525974	0.11132	0	0	0.0463352
GSM1150450	0.0638406	0	0.125652	0	0	0.0924199	0.0932505	0.0750634	0	0.037573	0	0	0.00779964	0.107944	0.0224725	0.205003	0	0.045578	0.0627954	0.0119632	0	0.0486457
GSM1150458	0.0450348	0	0.0405498	0.119182	0	0.113359	0.009258	0	0.0137444	0	0.0611741	0.0265503	0.0800185	0.0427454	0.0207065	0.189358	0	0.0705272	0.109503	0	0	0.0582891
GSM1150462	0.0531091	0.0264076	0.0901214	0	0.00644038	0.0654405	0.0679528	0.096276	0	0.0781928	0	0.00259141	0.025274	0.110885	0.0535167	0.157113	0.0137366	0.0422278	0.0777524	0	0.00253354	0.0304295
GSM1150464	0.00661462	0	0.11156	0.0132504	0.0191092	0.082877	0.040093	0.100731	0	0.0361721	0	0.0648519	0.0369046	0.028991	0.045303	0.201973	0	0.0265525	0.142207	0	0	0.0428098
GSM1150508	0	0.100402	0.138967	0.0136845	0.0489452	0.0704102	0.0551282	0.0376027	0	0.0441071	0	0.0355089	0.00878508	0.0176872	0.0541329	0.213742	0	0	0.119828	0	0	0.0410691
GSM1150512	0.025424	0	0.0890851	0.0808254	0	0.0482357	0.0601479	0.0585367	0	0	0.0267697	0	0.0545402	0.105389	0.0207795	0.199735	0.0323818	0.0236076	0.0951884	0	0.00940896	0.0699453
GSM1150520	0.044466	0	0.0922077	0.0423837	0	0.0897729	0.0382566	0.105083	0	0.0149784	0.00544776	0.0377428	0.0344951	0.0663228	0.0538388	0.19868	0	0.0294616	0.0952209	0	0	0.051642
GSM1150523	0.0735921	0	0.0273274	0.0295779	0.0230954	0.107205	0.0305009	0.0349735	0.0168945	0	0.0352446	0.0326843	0.0835211	0.0582457	0.0716816	0.221118	0	0.0223338	0.102276	0	0	0.0297281
GSM1150539	0.0345906	0	0.0557302	0	0.0403226	0.190676	0.0261649	0.0089713	0	0	0.107222	0	0.0871386	0.0574831	0.0597681	0.0851529	0	0.0268035	0.125588	0.0178425	0	0.0765459
GSM1149949	0.10455	0	0.115828	0.0262525	0	0.149736	0.00386355	0.0550975	0.00384512	0.00757081	0	0.0428944	0.0550695	0.0503959	0.0666299	0.189062	0.000640191	0.00725506	0.10634	0	0	0.0149703
GSM1149953	0	0	0.110224	0.0969698	0	0.0452334	0.0657964	0.084734	0	0.0215797	0	0	0.0533104	0.0996638	0.0271484	0.220152	0	0.0152128	0.0713994	0.0326745	0.0121473	0.0437541
GSM1149960	0.0188443	0	0.0388224	0	0.0310134	0.168934	0.0569824	0.0839267	0	0	0.0391307	0.0031387	0.0339971	0.0900283	0.0468597	0.19161	0	0.0518666	0.10428	0	0	0.0405658
GSM1149965	0.0523215	0	0.163242	0.180173	0.042086	0	0.0350001	0.0585887	0.0153517	0.000836371	0	0.0432867	0.0390996	0.0618139	0.0134087	0.181131	0	0	0.101127	0	0	0.012533
GSM1149968	0.0894105	0	0.148902	0.102618	0	0.0158949	0.0418953	0.0799717	0	0.00155116	0	0.0274416	0.0400861	0.110694	0.0235088	0.196638	0	0.0105957	0.0908636	0	0	0.0199285
GSM1149969	0.113743	0	0.07482	0.023935	0	0.185751	0	0.0477705	0	0	0	0.0432171	0.053054	0.105237	0.0288791	0.172299	0	0.0459261	0.0593788	0.015787	0	0.0302021
GSM1149978	0.0150738	0.0326728	0.126126	0.120508	0	0.0830766	0.0747355	0.0409869	0.00175623	0	0.0124973	0.0143649	0.0452853	0.123316	0.0656542	0.120734	0	0.0490934	0.0142158	0.0182075	0	0.0416957
GSM1149980	0.0245107	0.0250688	0.122247	0.029837	0.0412986	0.0402901	0.0456919	0.100121	0	0.0542519	0	0.00900098	0.0418896	0.0755239	0.0209788	0.196979	0	0.0423151	0.0749914	0	0.00762567	0.0473783
GSM1149990	0.104743	0	0.0326859	0.0579114	0	0.118236	0.00593484	0.0615623	0	0	0.00856401	0.0285383	0.0458669	0.100716	0.0442826	0.170718	0	0.0471767	0.15023	0	0	0.0228348
GSM1150000	0	0.0405023	0.137688	0.0447302	0	0.0933392	0.058058	0.101786	0	0.00638527	0.0155498	0	0.0338236	0.0934449	0.0328495	0.182485	0	0.0263901	0.0646123	0.0249238	0.00894022	0.0344922
GSM1150006	0.0999656	0	0.0480143	0.0729245	0	0.122141	0.0245654	0.0700457	0	0.00883948	0	0.0337098	0.0810128	0.0447359	0.0408655	0.172399	0	0.0120733	0.0688313	0.0176153	0	0.0822612
GSM1150020	0.0619741	0	0.0565217	0.0908509	0	0.0607384	0.0507787	0.110982	0	0	0.0581358	0	0.0514759	0.0697401	0.046757	0.12365	0	0.0397204	0.0730304	0.049924	0	0.0557199
GSM1150025	0.115641	0	0.100356	0.107296	0	0.0799344	0.0086793	0.0149372	0	0	0.0218634	0.0435888	0.0475364	0.0945169	0.0155811	0.195596	0	0.0043426	0.106654	0	0	0.0434762
GSM1150046	0.0485547	0	0.0550395	0.0541945	0	0.0965192	0.0854269	0.0323946	0	0	0.0268249	0	0.055655	0.0870313	0.0449204	0.220555	0	0.0178587	0.0814	0	0.00505714	0.0885681
GSM1150049	0.029196	0	0.0481597	0	0	0.118433	0.0781121	0.0434397	0	0	0.0393128	0.0038004	0.0815778	0.118337	0.0462245	0.198757	0	0.0164037	0.0672254	0	0	0.111021
GSM1150052	0.0695276	0	0.137704	0.0405637	0	0.16372	0.0395593	0.0579281	0	0	0.00867831	0	0.0237572	0.0199326	0.0252598	0.127857	0	0.0457028	0.0799302	0.0558104	0.00471705	0.0993518
GSM1150060	0.0357554	0	0.0549739	0.000466627	0.0234168	0.116643	0.0464407	0.0457837	0	0	0.119256	0	0.0648991	0.097702	0.0596427	0.125694	0	0.0317555	0	0.108416	0	0.0691551
GSM1150062	0.0338722	0	0.108727	0.0728369	0.0579374	0.0196967	0.0485456	0.0592667	0	0.0253104	0.00583875	0.0235003	0.0475089	0.12362	0.0574658	0.180632	0	0	0.115149	0	0	0.0200933
GSM1150065	0.0455498	0	0.137194	0.0525078	0	0.075685	0.0556278	0.0650918	0	0.00739749	0	0.0415542	0.0586287	0.0666042	0.0443308	0.200454	0	0.00674148	0.0891391	0	0.0241797	0.0293135
GSM1150071	0.0582721	0	0.0875058	0.062028	0.0604298	0.0246265	0.0375646	0.0774808	0	0.0422093	0	0.0461691	0.0404465	0.0727684	0.046401	0.19197	0	0	0.12211	0	0	0.0300174
GSM1150074	0.0347117	0.10139	0.126653	0.0674806	0.015745	0.0279641	0.0122129	0.134761	0	0.000247285	0	0.0149094	0.00706886	0.0435781	0.0436361	0.188322	0	0.0296412	0.0270777	0.0272198	0.0144842	0.0828966
GSM1150082	0.0634672	0	0.0828779	0.0264858	0.0291159	0.0993822	0.0260269	0.101277	0	0.0199332	0	0.0861767	0.0452549	0.011401	0.0371591	0.195883	0	0.0229531	0.115831	0	0.00741778	0.0293583
GSM1150116	0.0437432	0	0.0779206	0	0.060089	0.100094	0.0491947	0.0600532	0	0.0584246	0	0.0183167	0.0419349	0.0960493	0.0391075	0.187481	0	0.014299	0.0900083	0	0	0.0632833
GSM1150117	0.100628	0	0.10583	0.0568265	0	0.133541	0	0.132816	0	0.0164439	0	0.0323589	0.00546954	0.0390939	0.065392	0.118619	0.04455	0.0325073	0.0182655	0.0266267	0.00678307	0.0642482
GSM1150120	0.052479	0	0.0609586	0.00636535	0	0.140018	0.0916186	0.0635632	0	0	0	0.0258858	0.0470026	0.0938973	0.0726363	0.130147	0	0.0631438	0.0900651	0	0	0.0622193
GSM1150129	0.149091	0	0.141294	0.0445526	0.018299	0.136829	0.0137271	0.0113359	0	0.008127	0.0261778	0	0.0442449	0.012824	0.0440513	0.10332	0	0.0377889	0.0100408	0.038583	0.0585918	0.101122
GSM1150133	0.026548	0	0.0771722	0.0124687	0.0574145	0.0896769	0.030382	0.0709736	0	0	0.0331	0.0160482	0.02814	0.11224	0.0399001	0.22103	0	0.0412635	0.0716747	0.00373463	0.0115579	0.0566752
GSM1150136	0.0617908	0	0.128695	0.0188773	0	0.181203	0	0.0164843	0	0	0	0.0562139	0.0626016	0.0416505	0.0254926	0.178044	0	0.0589571	0.122424	0	0	0.0475656
GSM1150138	0.0501819	0	0.060301	0.0289498	0	0.101196	0.0848845	0.0459119	0	0.0321286	0.00494785	0	0.0239241	0.1115	0.0525656	0.198091	0	0.0381811	0.0631226	0	0.0128317	0.0912819
GSM1150141	0	0.154506	0.0836355	0.00937891	0.0330995	0.096569	0.00922565	0.0872683	0	0.00462991	0	0.00948495	0.0201414	0.130241	0.0356661	0.198219	0	0.0250459	0	0.0586164	0	0.0442726
GSM1150162	0.00948151	0.0411389	0.14272	0.0451937	0	0.0993976	0.025842	0.0921774	0	0	0.0576924	0	0.0463946	0.0628805	0.0406015	0.143043	0	0.037309	0.0784256	0.0152458	0	0.0624562
GSM1150164	0.0576221	0	0.0966392	0.0442814	0.033249	0.0291628	0.0484106	0.113287	0	0.025823	0	0.0168614	0.0381267	0.0825379	0.0356447	0.198215	0	0.0170144	0.0919516	0	0.00895965	0.0622137
GSM1150170	0.0427562	0	0.0150724	0	0.0258277	0.139696	0.0665373	0.0469271	0	0.0134287	0.0407079	0.0170034	0.0494226	0.137556	0.0680054	0.172093	0	0.015087	0.0996423	0	0	0.0502378
GSM1150182	0	0.0336504	0.135282	0.0998659	0	0.0302054	0.0346599	0.12371	0	0	0.0260911	0	0.0743674	0	0.0357957	0.164452	0	0.0415095	0.10853	0.0119603	0.0247237	0.0551965
GSM1150187	0.0689104	0.0259904	0.227614	0.0213535	0.00875834	0.0619947	0.0163643	0.089875	0.0145755	0.025893	0	0.0200151	0	0.0198576	0.0608506	0.172149	0.0280619	0	0	0.0408124	0.0283133	0.0686105
GSM1150189	0.0432264	0	0.0528508	0.115441	0	0.0865865	0.0432192	0.0467449	0	0	0.0298391	0.0103781	0.0435607	0.0192749	0.024646	0.189334	0	0.0781804	0.11475	0.00260359	0.0255365	0.0738272
GSM1150192	0.0470477	0	0.112948	0.0835098	0	0.104079	0.0461787	0.071065	0	0	0.0263956	0	0.0316592	0.0479626	0.0387392	0.134091	0.0264631	0.0650196	0.0684039	0.0304766	3.05e-05	0.065931
GSM1150199	0.134422	0	0.146531	0.0574724	0	0.13396	0.0111034	0.0601575	0.0133596	0	0	0.0354923	0.0570656	0.0357235	0.0450801	0.109253	0.020887	0	0.139492	0	0	0
GSM1150204	0.156725	0	0.0605368	0.0473661	0.0240081	0.0882296	0.032293	0.0842305	0	0.002983	0.0380845	0.0044099	0.0738193	0.0603338	0.0392424	0.119339	0	0.0170801	0.0440026	0	0.0141303	0.0931862
GSM1150211	0.117528	0	0.085969	0.0693718	0.000101442	0.0915768	0.0211956	0.0397879	0	0	0	0.0215336	0.0518156	0.0717702	0.0533078	0.183038	0	0	0.101461	0.00667466	0.0103738	0.0744947
GSM1150213	0.0879604	0	0.0798725	0.0312938	0.0251624	0.147225	0.000783489	0.0173881	0	0	0.0617563	0.0170557	0.0938537	0.025126	0.0376801	0.165316	0	0.0257308	0.0573239	0.0279721	0.0201768	0.0783236
GSM1150248	0.0737315	0	0.12043	0.0400756	0.00830536	0.030553	0.0686962	0.125703	0	0.0327181	0	0.0104346	0.0443243	0.0555006	0.0316803	0.182576	0	0.0185116	0.0908105	0	0.0149889	0.0509596
GSM1150255	0.0831505	0	0.124301	0.065703	0.0376449	0.0185003	0.0436448	0.117625	0	0.0500464	0	0.0277258	0	0.0687337	0.0333267	0.19821	0	0.0154523	0.0858171	0	0	0.0301188
GSM1150262	0.0196242	0.0495623	0.150077	0.0830187	0.0143824	0.0259825	0.0192658	0.0544593	0	0.00806674	0	0.052251	0.0116013	0.0834501	0.0512711	0.201249	0	0	0.115381	0	0	0.0603579
GSM1150266	0.0535702	0	0.0372523	0.00504894	0	0.177756	0.055953	0.0612811	0	0.0155479	0.0102654	0	0.0515955	0.0667405	0.0229714	0.129222	0	0.0614171	0.0516278	0.0907511	0.00444105	0.104558
GSM1150268	0.0579662	0	0.113849	0.011183	0.0490187	0.0738082	0.0377308	0.0946653	0	0.0403892	0	0.015002	0.0505183	0.0487194	0.0453089	0.192151	0	0.0344507	0.074335	0.0109534	0.00401082	0.0459404
GSM1150269	0.0259029	0	0.00954461	0.0764029	0	0.139231	0.00534661	0.0286968	0.038386	0	0.0324119	0.0324728	0.0931192	0.0765157	0.0270904	0.187572	0.0415304	0.0014599	0.141012	0	0.00581323	0.0374914
GSM1150293	0.053725	0	0.0379943	0.123112	0	0.00601757	0.0463387	0.113352	0	0	0.0532467	0	0.0398005	0.0588505	0.0519314	0.253929	0	0.0200403	0.0949271	0.000492741	0	0.0462423
GSM1150294	0.061179	0	0.0470042	0.123223	0	0.0594072	0.00266566	0.135309	0	0	0	0.0631009	0.0780379	0.068305	0.0629717	0.166419	0	0.00684554	0.076797	0	0.00102302	0.0477118
GSM1150296	0.0426415	0	0.0611304	0	0.0397532	0.109982	0.0619264	0.082343	0	0.0490614	0.0108837	0	0.0362051	0.0858662	0.0743569	0.202136	0	0.0111012	0.0806396	0	0.00829659	0.0436768
GSM1150307	1.96e-05	0.0137342	0.0861822	0.0518445	0	0.120309	0.0563186	0.0613409	0	0	0.074288	0	0.0541796	0.0333391	0.0368638	0.175786	0	0.065432	0.00550502	0.094363	0.00337541	0.0671191
GSM1150315	0.0663672	0	0.022113	0.0895465	0.00505301	0.0856766	0	0.0273353	0.0205888	0	0	0.077293	0.0772125	0.150352	0.0668496	0.153892	0	0.00849156	0.149153	0	0	7.54e-05
GSM1150316	0.0845468	0	0.0688903	0.0801087	0	0.0888673	0.00592258	0.0651166	0	0	0	0.0356772	0.0324894	0.0448234	0.0471747	0.193104	0.0335445	0	0.141518	0	0.0189741	0.0592418
GSM1150318	0.0621227	0	0.0306946	0.113959	0	0.0247712	0.00954868	0.0658428	0.000452981	0	0	0.0452724	0.0869829	0.104198	0.0223358	0.173053	0.0445117	0.0287354	0.133428	0	0.0210633	0.0330282
GSM1150332	0.0159431	0	0.117584	0.134593	0	0.0523784	0	0.0580604	0.0191814	0	0	0.0839696	0.0756357	0.0580816	0.0351525	0.151417	0	0	0.132362	0	0.00721476	0.0584262
GSM1150351	0.0438539	0	0.0558647	0.0179593	0.0131794	0.0798647	0.0121784	0.080589	0	0	0.0946288	0	0.0802286	0.0366145	0.00909695	0.200775	0	0.0825575	0.00503684	0.0619762	0.0491713	0.0764247
GSM1150357	0.108303	0	0.0637085	0.0901593	0	0.0572884	0	0.133489	0	0	0	0.0413015	0.0697644	0.0689524	0.0354589	0.184126	0	0.018715	0.0990047	0	0	0.029729
GSM1150362	0.0704873	0	0.083139	0.0650529	0	0.0979261	0.0270498	0.0691424	0	0	0.057103	0	0.0484222	0.0917608	0.041462	0.160439	0	0.0320696	0.0756888	0.00202875	0.0130355	0.0651929
GSM1150388	0.0597673	0	0.113525	0.0244023	0.0246408	0.0379471	0.0579092	0.11101	0	0.0219123	0.0177729	0	0.0548605	0.0776527	0.0181065	0.196678	0	0.0356739	0.100737	0	0.0127591	0.0346458
GSM1150389	0.0506501	0	0.135294	0	0.0919219	0.0423694	0.0400006	0.0949771	0	0.0392973	0.0164647	0	0.0433077	0.0306772	0.0174617	0.175269	0	0.0287759	0.0765721	0.0248	0.0353608	0.0568012
GSM1150393	0.0506364	0	0.0409515	0	0.0773498	0.0771269	0.053436	0.0879992	0	0.0591541	0	0.0136134	0.0392403	0.0739418	0.0468231	0.195515	0	0.0140129	0.0932155	0	0.0124798	0.0645038
GSM1150396	0.0374536	0.00516846	0.0102414	0.0643383	0	0.179665	0.0140568	0.0465794	0	0	0	0.0614174	0.0772949	0.0678283	0.0649184	0.160987	0.0181806	0.00184362	0.145782	0	0	0.0442455
GSM1150406	0	0.0495202	0.135244	0.015091	0.0104688	0.0428939	0.0330004	0.10563	0	0.0700355	0	0.0139284	0.0389428	0.0965779	0.0277457	0.190378	0	0.0278762	0.0511342	0.0131596	0.0088197	0.0695539
GSM1150408	0.0757614	0	0.0114102	0.104825	0	0.125282	0.00248826	0.0723553	0	0	0.0262379	0.0436168	0.0839721	0.0758287	0.0432862	0.176944	0	0.00700647	0.106813	0	0	0.0441724
GSM1150419	0.034412	0.00773189	0.147659	0	0	0.150076	0.0727638	0.0798627	0	0.0228828	0.0270511	0	0.044234	0.0572207	0.0587051	0.145084	0	0.0153541	0.055321	0.0503059	0	0.0313361
GSM1150430	0.00650612	0.0628252	0.0639824	0	0.0151813	0.0675578	0.0533844	0.104824	0	0.0396531	0.0146029	0.00973217	0.0480009	0.0813024	0.0316603	0.165657	0	0.0603818	0.0703816	0.00762392	0.0113539	0.0853889
GSM1150434	0.0124726	0.00581527	0.0861069	0	0.0933874	0.0491717	0.0601254	0.0777281	0	0.0129406	0.0687657	0	0.0557217	0.0979051	0.0578855	0.18073	0	0.0098459	0.0766793	0.00542112	0	0.0492978
GSM1150465	0.0110852	0	0.135575	0.0131882	0.0451493	0.119374	0.032345	0.0987697	0	0	0.0286104	0.0455275	0.0527577	0.00502597	0.0501207	0.185785	0	0.0134905	0.100349	0	0	0.0628467
GSM1150476	0.0462278	0	0.0693849	0.00596906	0.0280739	0.162938	0	0.0467979	0	0	0.06027	0.0281334	0.0708093	0.0460207	0.0133378	0.199232	0	0.0607583	0.0857726	0.0194455	0	0.0568289
GSM1150479	0.0685636	0	0.118275	0.0880927	0	0.0215581	0.0447172	0.068695	0	0.00888985	0	0.0153695	0.0179235	0.0944873	0.0536748	0.254239	0	0	0.109827	0	0.00602508	0.0296625
GSM1150486	0.0537194	0	0.0606304	0	0.0347951	0.109521	0.0781906	0	0	0.0098349	0.0882243	0	0.0520598	0.118547	0.0328459	0.155387	0	0.043313	0.0520218	0	0.0247643	0.0861447
GSM1150492	0	0.0302009	0.026992	0.0429581	0	0.131805	0.0468357	0.0575318	0	0	0.0801891	0	0.0985877	0.0876891	0.0377155	0.114473	0	0.0720811	0.0656611	0.0443296	0.00182391	0.0611262
GSM1150496	0.0103298	0.0279738	0.0804379	0	0.0451521	0.0776133	0.031293	0.108062	0	0.0593149	0	0.0296328	0.0452593	0.0902968	0.0386995	0.208975	0.00621984	0.0261462	0.102584	0	0.00166628	0.0103429
GSM1150499	0	0.0154198	0.0726901	0.00645349	0.0689737	0.0960799	0.0345647	0.0826792	0	0	0.0702622	0.0282497	0.0502631	0.0556748	0.0687025	0.196198	0	0	0.0989581	0	0	0.0548305
GSM1150502	0.0475103	0	0.102216	0.0134974	0	0.101615	0.078473	0.0748531	0	0	0.0103213	0	0.0498097	0.0817866	0.0224918	0.218527	0	0.0382491	0.0853591	0.00300628	0.00476438	0.06752
GSM1150507	0.00623938	0	0.0480611	0.0694688	0.00166505	0.0843755	0.0419298	0.0767574	0	0	0.0112141	0.0366112	0.058627	0.085249	0.037083	0.240088	0	0.0315111	0.124497	0	0	0.0466228
GSM1150514	0	0.0364175	0.0548635	0.0570453	0	0.163904	0.0148384	0.0712224	0	0	0	0.0378868	0.079437	0.0441073	0.0490904	0.169418	0	0.0416371	0.0701125	0.0070974	0.0187808	0.0841421
GSM1150544	0.011363	0.00798401	0.127404	0	0.0602957	0.0998397	0.0411393	0.0807612	0	0.0541271	0	0.0344481	0.0350947	0.0763971	0.0389428	0.179902	0	0.0196359	0.0852901	0	0	0.047375
